# Supplementary material for: Distribution and Associated Factors of Hepatic Iron—A Population-Based Imaging Study
Source: Metabolites. 2021 Dec 15;11(12):871. doi: 10.3390/metabo11120871 (PMC8705957; doi:10.3390/metabo11120871)
Supplement: Supplementary file 1 [file metabolites-11-00871-s001.zip]

Archive with 1 entries (1 files):
- metabolites-1513974-supplementary.pdf
